# Supplementary material for: Altered somatosensory processing in adult attention deficit hyperactivity disorder
Source: BMC Psychiatry. 2024 Aug 13;24:558. doi: 10.1186/s12888-024-06002-9 (PMC11323665; doi:10.1186/s12888-024-06002-9)
Supplement: Supplementary file 1 — Supplementary Material 1 [file 12888_2024_6002_MOESM1_ESM.csv]

Sub_ID	group	sex	age	lat_c4_self	lat_c4_other	lat_c4_BL	amp_c4_self	amp_c4_other	amp_c4_BL	amp_c4_obj	amp_cerv_self	amp_cerv_oth	amp_cerv_bl	amp_cerv_obj	lat_cerv_self	lat_cerv_other	ASRS	Q_act	Q_att	Q_imp	Q_avg	Q_sum	Q_sum_no_imp	c4amp_self_other	c4amp_self_bl	c4amp_oth_bl	c4 amp_obj-bl	cervamp_self_bl	cervamp_oth_bl	cervamp_obj_bl	touch sensitivity	mA	ASRS_tot	ASRS_att	ASRS_hyp
adhd_001	1	0	26	19.065	19.325	19.01	1.95	2.1	2.1	2.25	1.45	2.15	2.75	1.7	13.7	14.535	15	1.1	1	0.4	1.05	2.5	2.1	0.15	-0.15	0	0.15	1.3	0.6	-0.15	55	10.2	56	31	25
adhd_004	1	0	19	18.65	18.85	19.065	1.6	1.7	2.45	2.3	1.2	0.945	1.35	1.14	13.59	13.905	12	0.3	1.1	-0.7	0.7	0.7	1.4	0.1	-0.85	-0.75	-0.15	0.15	0.405	-0.21	60	8.6	49	30	19
adhd_005	1	1	30	20.47	20.575	20.675	2.55	2.7	3.55	3.35	1.325	1.3	1.4	1.4	15.63	14.795	10	0.4	0.6	-0.4	0.5	0.6	1	0.15	-1	-0.85	-0.2	0.075	0.1	0	41	7.25	43	23	20
adhd_006	1	0	28	19.585	19.9	19.435	3.25	3.3	4.25	4.15	0.85	1.35	1.35	0.94	14.17	14.585	12	0.7	1.6	1	1.15	3.3	2.3	0.05	-1	-0.95	-0.1	0.5	0	-0.41	62	7.25	46	28	18
adhd_007	1	0	25	19.635	19.32	20.155	1.55	1.45	1.95	1.935	1.03	1.095	0.535	1.85	14.635	14.43	9	4	0.5	3	2.25	7.5	4.5	-0.1	-0.4	-0.5	-0.015	-0.495	-0.56	1.315	47	9
adhd_008	1	0	19	19.635	19.375	19.685	2.45	3.15	3.45	3.4	1.55	1.3	0.93	1.4	13.7	13.75	11	0.4	0.7	1.3	0.55	2.4	1.1	0.7	-1	-0.3	-0.05	-0.62	-0.37	0.47	64	8.2	53	29	24
adhd_009	1	1	27	18.54	18.65	18.49	4.5	4.5	5.1	4.95	1.95	2.15	2.55	2.3	14.06	13.955	12	-1.3	0.3	-1	-0.5	-2	-1	0	-0.6	-0.6	-0.15	0.6	0.4	-0.25	43	10.2	47	25	22
adhd_010	1	1	31	21.925	21.35	21.67	1.15	1.5	1.75	1.7	0.965	1.3	1.35	1.025	16.195	15.73	11	0.9	0.8	-0.3	0.85	1.4	1.7	0.35	-0.6	-0.25	-0.05	0.385	0.05	-0.325	50	8.6	41	26	15
adhd_011	1	1	22	19.95	19.845	19.48	1.85	2.25	2.95	2.65	1.15	1.55	2.05	1.45	14.43	15.155	16	3.1	0.5	-0.5	1.8	3.1	3.6	0.4	-1.1	-0.7	-0.3	0.9	0.5	-0.6	56	10.2	58	32	26
adhd_012	1	0	29	19.325	19.165	19.845	2.55	2.65	3.15	3	1.4	1.55	0.85	1.06	13.545	13.18	12	2.9	1.1	0.6	2	4.6	4	0.1	-0.6	-0.5	-0.15	-0.55	-0.7	0.21	44	10.4	64	33	31
adhd_013	1	1	18	20.99	20.73	21.455	3.55	4.05	5	4.95	0.78	0.78	1.6	0.38	16.51	16.405	17	3.7	2.3	1.6	3	7.6	6	0.5	-1.45	-0.95	-0.05	0.82	0.82	-1.22	62	9.5	63	35	28
adhd_014	1	1	35	22.76	22.5	22.695	1.9	2.4	2.7	2.5	1.075	1.1	1.02	1.165	16.82	16.51	12	0.4	0.1	-1.6	0.25	-1.1	0.5	0.5	-0.8	-0.3	-0.2	-0.055	-0.08	0.145	47	10.9
adhd_015	1	0	32	21.195	20.99	21.145	1.6	1.3	2.1	1.95	0.9	1.15	1.2	1.095	14.74	14.17	11	1.2	1.5	-0.3	1.35	2.4	2.7	-0.3	-0.5	-0.8	-0.15	0.3	0.05	-0.105	53	10.5	52	32	20
adhd_016	1	0	20	19.69	19.48	19.635	3.45	4.35	5.05	5	1.1	1.25	0.765	0.93	14.53	14.79	16	-0.5	-1.2	0.2	-0.85	-1.5	-1.7	0.9	-1.6	-0.7	-0.05	-0.335	-0.485	0.165	60	9.9	65	37	27
adhd_017	1	0	24	19.53	19.635	19.325	3.84	4.1	4.85	4.75	2.5	2	2.4	1.56	14.795	15.42	12	2.8	1.5	0.2	2.15	4.5	4.3	0.26	-1.01	-0.75	-0.1	-0.1	0.4	-0.84	51	9.6	48	30	18
adhd_019	1	1	31	22.55	22.5	22.24	2.7	3.15	3.65	3.5	0.675	0.905	0.935	0.755	17.19	17.45	14	1.3	-0.8	0.8	0.25	1.3	0.5	0.45	-0.95	-0.5	-0.15	0.26	0.03	-0.18	65	9.9	51	28	23
adhd_020	1	0	35	21.35	20.365	20.52	3.5	4.1	4.75	4.65	0.75	0.88	1.375	1.04	15.105	14.325								0.6	-1.25	-0.65	-0.1	0.625	0.495	-0.335	38	10.5	55	31	24
adhd_021	1	1	23	22.24	22.035	22.03	2.4	3.15	3.75	3.8	0.885	1.35	0.84	0.905	15.785	16.35	17	2.7	2.8	2.8	2.75	8.3	5.5	0.75	-1.35	-0.6	0.05	-0.045	-0.51	0.065	57	9.22	65	37	28
adhd_023	1	1	23	21.095	21.095	21.095	2.25	2.65	2.85	2.75	1.01	0.975	0.745	1.025	16.145	15.52	12	0.3	1.3	-1	0.8	0.6	1.6	0.4	-0.6	-0.2	-0.1	-0.265	-0.23	0.28	35	12.4	48	25	23
adhd_024	1	0	21	18.54	18.855	18.28	2.6	2.6	3.6	3.65	1.3	1.5	1.5	2.3	13.49	13.96	13	0.2	1.1	-1.1	0.65	0.2	1.3	0	-1	-1	0.05	0.2	0	0.8	63	11.4	53	31	22
adhd_026	1	0	21	20.26	21.04	20.99	4.2	4.9	6.05	5.95	1.48	0.99	1.55	1.15	14.895	14.22	15	0.3	0.8	0.02	0.5	1.12	1.1	0.7	-1.85	-1.15	-0.1	0.07	0.56	-0.4	57	10.8	38	22	16
adhd_027	1	0	21	19.69	18.855	19.065	1.25	2	3.25	3.1	1.48	0.99	1.55	1.7	14.895	14.22	15	2.5	0.8	0.6	1.65	3.9	3.3	0.75	-2	-1.25	-0.15	0.07	0.56	0.15		10.3	57	32	25
adhd_028	1	0	22	20.885	20.885	21.095	2.05	2.3	2.8	2.9	0.92	0.375	1.14	0.59	14.95	15.365	15	2.2	1.2	-0.2	1.7	3.2	3.4	0.25	-0.75	-0.5	0.1	0.22	0.765	-0.55	64	7.6	58	31	27
adhd_029	1	0	30	19.27	19.48	19.43	1.9	2	2.35	2.25	1.15	0.8	0.84	0.985	14.53	15.105	13							0.1	-0.45	-0.35	-0.1	-0.31	0.04	0.145		7.45	53	33	20
adhd_032	1	1	23	21.56	21.3	21.145	1.9	2.05	2.15	2.15	1.385	0.91	0.74	1.085	15.21	16.3	9	2.2	0.1	-0.5	1.15	1.8	2.3	0.15	-0.25	-0.1	0	-0.645	-0.17	0.345		11.8	45	29	17
adhd_034	1	0	23	20.205	20.05	19.895	2.05	2.1	3.05	2.95	1.85	1.085	2.05	1.3	15.63	15.675	17	1.4	-1.3	1.2	0.05	1.3	0.1	0.05	-1	-0.95	-0.1	0.2	0.965	-0.75	45	12.5	66	36	16
adhd_035	1	1	22	21.51	21.3	21.045	1.8	1.83	2	1.955	0.42	0.4	0.64	0.77	17.085	16.77	9							0.03	-0.2	-0.17	-0.045	0.22	0.24	0.13	39	9	42	23	19
cont_001	0	1	21	20.73	20.935	20.625	1.1	0.98	1.35	1.25	1.16	1.5	1.75	1.75	15.99	15.47	0	-1.3	-0.3	-1.4	-0.8	-3	-1.6	-0.12	-0.25	-0.37	-0.1	0.59	0.25	0		10.4	15	9	6
cont_002	0	0	19	19.895	19.795	19.585	2.65	2.8	2.9	2.85	1.65	1.155	1.85	1.6	14.585	14.895		-1	-0.8	-0.7	-0.9	-2.5	-1.8	0.15	-0.25	-0.1	-0.05	0.2	0.695	-0.25		13.1
cont_003	0	0	34	18.125	17.865	17.295	1.4	1.75	2.1	2.05	2.05	2.25	2.5	1.9	12.395	12.5	5	0.4	0.6	2.4	0.5	3.4	1	0.35	-0.7	-0.35	-0.05	0.45	0.25	-0.6		7.4
cont_005	0	0	24	18.65	18.955	18.905	1.7	1.9	2.1	2	1.165	1.5	0.66	1.5	14.22	13.645	2	1	-1.6	1.2	-0.3	0.6	-0.6	0.2	-0.4	-0.2	-0.1	-0.505	-0.84	0.84	34	11.8	22	15	7
cont_006	0	0	21	19.01	18.645	18.285	2.85	3.2	3.6	3.55	1.95	1.25	1.315	1.95	13.02	12.71	3	1.3	0.3	0.3	0.8	1.9	1.6	0.35	-0.75	-0.4	-0.05	-0.635	0.065	0.635		9.4	29	13	16
cont_007	0	1	29	19.845	20.155	19.74	2.1	2.1	2.7	2.8	1.85	1.55	1.45	1.6	15.78	15.78	5	1.4	0.6	1.3	1	3.3	2	0	-0.6	-0.6	0.1	-0.4	-0.1	0.15	36	11.8	29	15	14
cont_008	0	0	35	19.17	19.165	18.81	1.9	1.95	2	1.95	1.165	1.5	0.66	1.4	14.22	13.645		-1	0.4	-0.2	-0.3	-0.8	-0.6	0.05	-0.1	-0.05	-0.05	-0.505	-0.84	0.74	36	10.4	35	19	16
cont_009	0	0	28	20.155	20.26	19.9	2.55	2.95	3.4	3.25	1.075	0.755	0.73	0.855	16.18	15.155	2	0.8	1	-0.4	0.9	1.4	1.8	0.4	-0.85	-0.45	-0.15	-0.345	-0.025	0.125	32	10.2	22	12	10
cont_010	0	1	20	23.075	22.865	22.25	2.15	2.35	3.05	3	0.65	1	0.955	0.745	17.395	16.46								0.2	-0.9	-0.7	-0.05	0.305	-0.045	-0.21		9.25	37	20	17
cont_011	0	1	24	23.595	23.28	23.28	2.8	3.25	3.7	3.55	1.1	1.25	1.1	0.93	18.335	17.55		0.5	-2	0.1	-0.75	-1.4	-1.5	0.45	-0.9	-0.45	-0.15	0	-0.15	-0.17		9.4
cont_012	0	0	27	20.315	21.145	20.94	0.72	0.585	0.895	0.885	1.075	0.88	1.25	1.85	15.26	15.365	5	1	0.3	1.5	0.65	2.8	1.3	-0.135	-0.175	-0.31	-0.01	0.175	0.37	0.6	55	9.2	30	16	14
cont_013	0	1	35	20.155	20.575	20.365	3.1	3.15	3.25	3.25	1.65	1.3	1.25	1.65	15.205	15.525	0	1.3	0.5	0.7	0.9	2.5	1.8	0.05	-0.15	-0.1	0	-0.4	-0.05	0.4	43	11.9	16	12	4
cont_016	0	1	24	19.69	19.585	19.79	2.5	2.65	3	2.95	0.565	0.53	0.39	0.755	15	15.94	4	1	0.7	0.5	0.85	2.2	1.7	0.15	-0.5	-0.35	-0.05	-0.175	-0.14	0.365	37	15.1
cont_017	0	1	22	20	19.95	19.79	3.3	2.85	3.55	3.55	1.1	1.45	1.5	1.5	14.79	14.79		-0.8	1.7	-0.8	0.45	0.1	0.9	-0.45	-0.25	-0.7	0	0.4	0.05	0		10.5
cont_018	0	1	24	21.25	21.095	21.25	2.55	2.8	3.4	3.55	1.01	1.45	1.095	1.05	15.73	15.365	0	1.3	-0.5	-0.7	0.4	0.1	0.8	0.25	-0.85	-0.6	0.15	0.085	-0.355	-0.045	46	12.2	19	10	9
cont_019	0	1	24	22.45	22.605	23.015	3.25	3.3	4.1	3.95	1.05	0.975	1.3	0.785	16.825	16.875	2	2.9	0.8	-0.3	1.85	3.4	3.7	0.05	-0.85	-0.8	-0.15	0.25	0.325	-0.515	48	12.8	19	11	8
cont_020	0	0	34	19.27	19.275	19.38	1.95	2.1	2.35	2.3	1.145	1.4	1.4	0.805	15.835	15.465	1	1.2	0.7	1.2	0.95	3.1	1.9	0.15	-0.4	-0.25	-0.05	0.255	0	-0.595	44	13.2	23	15	8
cont_021	0	0	22	19.535	19.065	19.375	2.45	2.85	3	2.9	0.96	0.925	1.35	0.855	13.44	13.855	5	1.5	0.5	1.3	1	3.3	2	0.4	-0.55	-0.15	-0.1	0.39	0.425	-0.495	52	9.8	43	28	15
cont_022	0	0	20	19.845	19.757	19.74	2.15	2.33	2.8	2.65	1.25	1.053	1.1	1.25	14.22	15.21	0	1.2	1.7	-0.6	1.45	2.3	2.9	0.18	-0.65	-0.47	-0.15	-0.15	0.047	0.15	56	8.2	19	12	7
cont_023	0	0	25	20.575	20.415	20.21	1.285	1.55	2.05	2	0.75	0.86	0.745	0.78	14.795	15.675	1	-0.8	-0.7	0.4	-0.75	-1.1	-1.5	0.265	-0.765	-0.5	-0.05	-0.005	-0.115	0.035	49	10.4	12	8	4
cont_025	0	0	23	19.325	19.22	19.325	3.15	3.5	3.85	3.95	1.1	0.99	1.245	1.1	15.05	13.75	2	-0.1	-1.2	-1	-0.65	-2.3	-1.3	0.45	-0.7	-0.35	0.1	0.145	0.255	-0.145	37	13.7	21	14	7
cont_026	0	0	25	19.115	18.96	19.115	1.6	1.8	1.95	1.85	1.045	1.3	1.75	1.8	14.635	14.06		-0.7	-1.3	-0.2	-1	-2.2	-2	0.2	-0.35	-0.15	-0.1	0.705	0.45	0.05	51	9.4	41	22	22
cont_027	0	0	21	19.48	19.24	19.22	2.34	2.596	2.85	2.75	1.35	1.135	1.473	1.54	13.98	14.146	3	0.46	0.08	0.02	0.27	0.56	0.54	0.256	-0.51	-0.254	-0.1	0.102	0.3364	0.067	54	10.5	31	24	7
cont_028	0	0	28	21.04	21.095	20.885	2.25	2.45	2.7	2.65	1.55	1.6	1.5	1.4	15.73	15.675	8	1.5	0.8	0.3	1.15	2.6	2.3	0.45	-0.45	-0.25	-0.05	-0.05	-0.1	-0.1	60	9.5	33	19	14
cont_029	0	1	24	21.397	21.303	21.425	2.88	2.97	3.55	3.5	0.965	1.13	1.17	1	16.136	16.104	3	1	0.14	-0.4	0.5	0.74	1.14	0.09	-0.67	-0.58	-0.05	0.112	-0.054	-0.17	43	12.2
